# Supplementary material for: Companion Dogs in Vietnam: Exploring Characteristics of Owned and Ideal Dogs
Source: Animals (Basel). 2026 Feb 12;16(4):574. doi: 10.3390/ani16040574 (PMC12937297; doi:10.3390/ani16040574)
Supplement: Supplementary file 1 [file animals-16-00574-s001.zip]

Archive with 1 entries (1 files):
- animals-4072926-supplementary.pdf
